# Supplementary material for: Comparison of Three Expanded-Spectrum Cephalosporin Hydrolysis Assays and the NG-Test CTX-M Multi Assay That Detects All CTX-M-Like Enzymes
Source: Diagnostics (Basel). 2022 Jan 14;12(1):197. doi: 10.3390/diagnostics12010197 (PMC8775164; doi:10.3390/diagnostics12010197)
Supplement: Supplementary file 1 [file diagnostics-12-00197-s001.zip]

Archive with 1 entries (1 files):
- diagnostics-1544729-supplementary.pdf
